# Supplementary material for: Isolation, Structures, and Bioactivities of Polysaccharides from Achyranthes bidentata: A Review
Source: Molecules. 2025 Jun 9;30(12):2523. doi: 10.3390/molecules30122523 (PMC12196059; doi:10.3390/molecules30122523)
Supplement: Supplementary file 1 [file molecules-30-02523-s001.zip]

Archive with 3 entries (3 files):
- molecules-3660165-PRISMA_2020_flow_diagram.pdf
- molecules-3660165-PRISMA_2020_abstract_checklist.pdf
- molecules-3660165-PRISMA_2020_checklist.pdf
